# Supplementary material for: QTL Mapping of Palmitic Acid Content Using Specific-Locus Amplified Fragment Sequencing (SLAF-Seq) Genotyping in Soybeans (Glycine max L.)
Source: Int J Mol Sci. 2022 Sep 24;23(19):11273. doi: 10.3390/ijms231911273 (PMC9569734; doi:10.3390/ijms231911273)
Supplement: Supplementary file 1 [file ijms-23-11273-s001.zip]

Archive with 1 entries (1 files):
- ijms-1882774-supplementary.pdf
